# Supplementary material for: Interleukin 22 disrupts pancreatic function in newborn mice expressing IL-23
Source: Nat Commun. 2019 Oct 4;10:4517. doi: 10.1038/s41467-019-12540-8 (PMC6778080; doi:10.1038/s41467-019-12540-8)
Supplement: Supplementary file 4 — Source Data [file 41467_2019_12540_MOESM4_ESM.xlsx]

## Sheet: Figure 1b
Figure 1b
gene: p19 (relative expression)
WT	CXR23
0.0001	0.0056
0.0001	0.0115
0.0001	0.0057
0.0002	0.006
0.0001	0.004
0.0002	0.0038
0.0001	0.0032
0.0001	0.0046
	0.0169
	0.0104

## Sheet: Figure 1c
Figure 1c
gene: p40 (relative expression)
WT	CXR23
1.5e-05	0.001999
4.2e-05	0.002225
0.000105	0.004753
1.4e-05	0.0022
6e-06	0.002824
6e-06	0.002948
2.8e-05	0.000802
0.000158	0.004141
	0.004485
	0.002945

## Sheet: Figure 1d
Figure 1d
Survival curve
Day	CXR23	WT
0	1
0	1
0	1
0	1
0	1
1	1
1	1
1	1
1	1
1	1
1	1
1	1
1	1
1	1
1	1
1	1
1	1
1	1
1	1
1	1
1	1
1	1
1	1
1	1
1	1
1	1
1	1
1	1
1	1
1	1
1	1
1	1
1	1
1	1
1	1
1	1
1	1
1	1
1	1
1	1
2	1
2	1
2	1
2	1
2	1
2	1
2	1
2	1
2	1
2	1
2	1
2	1
2	1
3	1
3	1
3	1
3	1
3	1
3	1
3	1
3	1
4	1
4	1
4	1
4	1
4	1
4	1
5	1
5	1
5	1
5	1
5	1
5	1
5	1
5	1
5	1
6	1
6	1
6	1
6	1
7	1
7	1
7	1
8	1
8	1
8	1
8	1
15		0
15		0
15		0
15		0
15		0
15		0
15		0
15		0
15		0
15		0
15		0
15		0
15		0
15		0
15		0
15		0
15		0
15		0
15		0
15		0
15		0
15		0
15		0
15		0
15		0
15		0
15		0
15		0
15		0
15		0
15		0
15		0
15		0
15		0
15		0

## Sheet: Figure 1e
Figure 1e
Weight curve (g)
WT					CXCR3
d0	d1	d2	d3	day	d0	d1	d2	d3	day
1.5	1.6	1.9	2.6		1.75	1.16	1.1	1.2
1.3	1.5	1.9	2.2		1.7	1.17	1.2	1.1
1.5	1.7	2	2.4		1.6	1	1.16	1.2
1.4	1.6	2	2.6		1.5	0.9	1.8
1.3	1.3	1.9	2.4		1.5	1.2	2.28
1.2	1.4	1.8	2.5		1.55	1.6	1.2
1.4	1.8	1.6	2.5		1.45	1.9	2.33
1.4	1.6	1.8	2.3		1.64	1.34	2.15
1.5	1.4	2	2.3		1.34	2.14	1.2
1.6	1.6	1.5	1.9		1.67	1.97	1.23
1.3	1.7	2	2		1.47	1.3	1.2
					1.66	1.38	1.32
					1.63	1.14	1.36
					1.6	1.23
					1.3	1.39
					1.3
					1.38
					1.44
					1.35
					1.4
					1.2
					1.3
					1.3

## Sheet: Figure 1h
Figure 1h
CX3CR1+ cells in WT mice (x10,000)
LI	SI
0.933249	7.6193
0.720997	8.09676
0.9483	5.96776
0.608316	8.18822
1.11228	5.59364

## Sheet: Figure 1i
Figure 1i
CX3CR1+ cells in CXR23 mice (x10,000)
LI	SI
1.9075	15.1437
1.4469	12.7379
2.8175	11.9508

## Sheet: Figure 1k
Figure 1k
ILC3+ cells (x1000)
WT	CXR23
0.000830676	3.663
0.00195696	5.606
0.0005976	6.849
0.000828672	6.497
	6.121
	5.18
	7.058
	6.97
	5.694

## Sheet: Figure 2b
Figure 2b
Gene: p19 (relative expression)
Skin		Tongue		Esophagus		Small Intestine
WT	KSR23	WT	KSR23	WT	KSR23	WT	KSR23
0.000839024	0.0468437	0.000346105	0.0329175	0.00303939	0.00792156	0.000201421	0.00764112
0.000342526	0.0711496	0.000299325	0.027451	0.0025638	0.00701423	0.000112133	0.00586562
0.000336758	0.0464557	0.000469203	0.0143282	0.0013564	0.00715417	0.000216927	0.00365478
0.000178412	0.0662735	0.000411734	0.0263967	0.00190103	0.0074116	0.000113423	0.00472326
0.000133026	0.0691867	0.000199199	0.0267003	0.00198382	0.00506754		0.00460367
0.00970933	0.0583137
0.00400893	0.044133
0.00360397	0.0527748
0.0023938
0.00270914
0.00495194
0.00926607
0.00444015

## Sheet: Figure 2c
Figure 2c
Gene: p40 (relative expression)
Skin		Tongue		Esophagus		Small Intestine
WT	KSR23	WT	KSR23	WT	KSR23	WT	KSR23
0.000187347	0.0194917	1.07113e-05	0.0127797	4.71625e-05	0.00288143	2.44552e-05	0.00317946
8.45655e-06	0.0263145	1.01582e-05	0.0150301	6.82647e-05	0.00310003	6.26828e-06	0.00144722
2.72951e-05	0.0315547	9.03842e-06	0.008496	6.61453e-05	0.00600342	4.40173e-06	0.00158314
6.49382e-06	0.0377865	1.54718e-05	0.00818104	6.2102e-05	0.00737572	5.35383e-06	0.00168271
1.28044e-05	0.0400177	2.2025e-05	0.0100546	1.78156e-05	0.00447313		0.00140132
0.000101527	0.0342247
8.22971e-05	0.0238022
4.51162e-05	0.030312
0.000176845
9.49564e-05
0.00016071
0.000183368
6.49326e-05

## Sheet: Figurue 2d
Figure 2d
Weight curve (g)
WT							KSR23
0	1	2	3	4	5		0	1	2	3	4	5
1.2	1.6	1.8	2.3	2.87	3.19		1.2	1.6	1.8	2.08	2.23	2
1.38	1.4	1.8	1.99	2.67	3.8		1.2	1.6	1.8	2.05	2.39	2.2
1.5	1.5	1.85	2.61	2.69	3.91		1.2	1.54	1.8	1.59	1.62	2
1.3	1.6	1.6	2.72	3.34	3.3		1.2	1.65	1.8	1.75	2.1	2.7
1.4	1.6	2.1	2	3.65	3.48		1.38	1.46	1.87	1.15	2.1	2.7
1.5	1.62	1.8	2.36	2.88	3.4		1.5	1.6	2	1.94	1.9	2.6
1.56	1.57	1.8	2.4	2.9	3.5		1.4	1.47	1.85	1.9	2.86	2.5
1.55	1.72	1.95	2.38	2.8	3.4		1.4	1.46	1.77	1.98	2.3	2.8
1.3	1.96	2.26	2.36	2.67	3.6		1.4	1.6	2	2.2	2.2	1.26
1.25	1.67	2.1	2.45	2.8	3.4		1.5	1.24	2.04	1.9	2.71	1.9
1.15	1.6	1.9	2.5	2.1	3.67		1.46	1.65	1.45	2.15	2	2.15
1.28	1.44	1.86	2.4	3.21	3.82		1.44	1.6	1.82	2.3	3.4	1.41
	1.64	2.1	2.7	3	3.35		1.12	1.58	1.78	1.9	1.25	2.4
	1.63	1.97	2.7	3.3	3.55		1.3	1.17	1.45	1.47	2	2
			2.44	2.8	4.05			1.5	1.8	1.89	2	2
			2.6	3				1.77	2.06	1.9	1.5	2.1
			2.4	3.2				1.81	2.14	1.5	2.2
								1.07	1.92	1.9	1.98
								1.6	1.26	1.8	2.12
								1.6	1.94	1.86
										1.78
										1.3
										2.07
										2.23
										2.3
										2.06

[truncated: 24 more sheets: Figure 2f, Figure 2h, Figure 2i, Figure 3a, Figure 3b, Figure 3d, Figure 3e, Figure 4f, Figure 5a, Figure 5b, Figure 7a, Figure 7c, Fiugure 7e, Figure 7g, Figure 8, Figure 9a, Figure 9b, Figure 9c, Figure 9e, Suppl Fig 3a …]
